# Supplementary material for: Identification, Characterization, and Virulence Gene Expression of Marine Enterobacteria in the Upper Gulf of Thailand
Source: Microorganisms. 2022 Feb 26;10(3):511. doi: 10.3390/microorganisms10030511 (PMC8952428; doi:10.3390/microorganisms10030511)
Supplement: Supplementary file 1 [file microorganisms-10-00511-s001.zip]

Archive with 3 entries (3 files):
- Figure S1.pdf
- Table S1 R1.pdf
- Table S2.pdf
